# Supplementary material for: Pooled genome-wide CRISPR activation screening for rapamycin resistance genes in Drosophila cells
Source: eLife. 2023 Apr 20;12:e85542. doi: 10.7554/eLife.85542 (PMC10118385; doi:10.7554/eLife.85542)
Supplement: Figure 1—source data 1. [file elife-85542-fig1-data1.zip]

Archive with 1 entries (1 files):
- Figure 1 source data/Figure 1 Source Data.xlsx
