# Supplementary material for: Pooled genome-wide CRISPR activation screening for rapamycin resistance genes in Drosophila cells
Source: eLife. 2023 Apr 20;12:e85542. doi: 10.7554/eLife.85542 (PMC10118385; doi:10.7554/eLife.85542)
Supplement: Figure 3—source data 1. [file elife-85542-fig3-data1.zip]

Archive with 63 entries (57 files):
- Figure 3 source data/Figure 3 Source Data.xlsx
- Figure 3 source data/Figure 3A/
- Figure 3 source data/Figure 3A/Figure 3A-actin raw data.jpg
- Figure 3 source data/Figure 3A/Figure 3A-actin.tif
- Figure 3 source data/Figure 3A/Figure 3A-pS6 raw data.jpg
- Figure 3 source data/Figure 3A/Figure 3A-pS6.tif
- Figure 3 source data/Figure 3B/
- Figure 3 source data/Figure 3B/Figure 3B-actin raw data.jpg
- Figure 3 source data/Figure 3B/Figure 3B-actin.tif
- Figure 3 source data/Figure 3B/Figure 3B-pS6 raw data.jpg
- Figure 3 source data/Figure 3B/Figure 3B-pS6.tif
- Figure 3 source data/Figure 3C/
- Figure 3 source data/Figure 3C/Figure 3C-actin for pAkt blot raw data.jpg
- Figure 3 source data/Figure 3C/Figure 3C-actin for pAkt blot.tif
- Figure 3 source data/Figure 3C/Figure 3C-actin for pS6 blot raw data.jpg
- Figure 3 source data/Figure 3C/Figure 3C-actin for pS6 blot.tif
- Figure 3 source data/Figure 3C/Figure 3C-pAkt raw data.jpg
- Figure 3 source data/Figure 3C/Figure 3C-pAkt.tif
- Figure 3 source data/Figure 3C/Figure 3C-pS6 raw data.jpg
- Figure 3 source data/Figure 3C/Figure 3C-pS6.tif
- Figure 3 source data/Figure 3C/Figure 3C-total Akt raw data.tif
- Figure 3 source data/Figure 3C/Figure 3C-total Akt.tif
- Figure 3 source data/Figure 3D/
- Figure 3 source data/Figure 3D/Figure 3D-actin for pAkt blot raw data.jpg
- Figure 3 source data/Figure 3D/Figure 3D-actin for pAkt blot.tif
- Figure 3 source data/Figure 3D/Figure 3D-actin for pS6 blot raw data.jpg
- Figure 3 source data/Figure 3D/Figure 3D-actin for pS6 blot.tif
- Figure 3 source data/Figure 3D/Figure 3D-pAkt raw data.jpg
- Figure 3 source data/Figure 3D/Figure 3D-pAkt.tif
- Figure 3 source data/Figure 3D/Figure 3D-pS6 raw data.jpg
- Figure 3 source data/Figure 3D/Figure 3D-pS6.tif
- Figure 3 source data/Figure 3D/Figure 3D-total Akt raw data.jpg
- Figure 3 source data/Figure 3D/Figure 3D-total Akt.tif
- Figure 3 source data/Figure 3E/
- Figure 3 source data/Figure 3E/Figure 3E-actin for pAkt blot raw data.jpg
- Figure 3 source data/Figure 3E/Figure 3E-actin for pAkt blot.tif
- Figure 3 source data/Figure 3E/Figure 3E-actin for pInR blot raw data.jpg
- Figure 3 source data/Figure 3E/Figure 3E-actin for pInR blot.tif
- Figure 3 source data/Figure 3E/Figure 3E-actin for pS6 blot raw data.jpg
- Figure 3 source data/Figure 3E/Figure 3E-actin for pS6 blot.tif
- Figure 3 source data/Figure 3E/Figure 3E-pAkt raw data.jpg
- Figure 3 source data/Figure 3E/Figure 3E-pAkt.tif
- Figure 3 source data/Figure 3E/Figure 3E-pInR raw data.jpg
- Figure 3 source data/Figure 3E/Figure 3E-pInR.tif
- Figure 3 source data/Figure 3E/Figure 3E-pS6 raw data.jpg
- Figure 3 source data/Figure 3E/Figure 3E-pS6.tif
- Figure 3 source data/Figure 3E/Figure 3E-total Akt raw data.jpg
- Figure 3 source data/Figure 3E/Figure 3E-total Akt.tif
- Figure 3 source data/Figure 3F/
- Figure 3 source data/Figure 3F/Figure 3F-actin for pAkt blot raw data.jpg
- Figure 3 source data/Figure 3F/Figure 3F-actin for pAkt blot.tif
- Figure 3 source data/Figure 3F/Figure 3F-actin for pInR blot raw data.jpg
- Figure 3 source data/Figure 3F/Figure 3F-actin for pInR blot.tif
- Figure 3 source data/Figure 3F/Figure 3F-actin for pS6 blot raw data.jpg
- Figure 3 source data/Figure 3F/Figure 3F-actin for pS6 blot.tif
- Figure 3 source data/Figure 3F/Figure 3F-pAkt raw data.jpg
- Figure 3 source data/Figure 3F/Figure 3F-pAkt.tif
- Figure 3 source data/Figure 3F/Figure 3F-pInR raw data.jpg
- Figure 3 source data/Figure 3F/Figure 3F-pInR.tif
- Figure 3 source data/Figure 3F/Figure 3F-pS6 raw data.jpg
- Figure 3 source data/Figure 3F/Figure 3F-pS6.tif
- Figure 3 source data/Figure 3F/Figure 3F-total Akt raw data.jpg
- Figure 3 source data/Figure 3F/Figure 3F-total Akt.tif
