# Supplementary material for: Pooled genome-wide CRISPR activation screening for rapamycin resistance genes in Drosophila cells
Source: eLife. 2023 Apr 20;12:e85542. doi: 10.7554/eLife.85542 (PMC10118385; doi:10.7554/eLife.85542)
Supplement: Figure 3—figure supplement 1—source data 1. [file elife-85542-fig3-figsupp1-data1.zip]

Archive with 25 entries (22 files):
- Figure 3-figure supplement 1 source data/Figure 3-figure supplement1A/
- Figure 3-figure supplement 1 source data/Figure 3-figure supplement1A/S4A-pAkt raw data.jpg
- Figure 3-figure supplement 1 source data/Figure 3-figure supplement1A/S4A-pAkt.tif
- Figure 3-figure supplement 1 source data/Figure 3-figure supplement1A/S4A-total Akt raw data.jpg
- Figure 3-figure supplement 1 source data/Figure 3-figure supplement1A/S4A-total Akt.tif
- Figure 3-figure supplement 1 source data/Figure 3-figure supplement1B/
- Figure 3-figure supplement 1 source data/Figure 3-figure supplement1B/S4B-actin for pAkt blot raw data.jpg
- Figure 3-figure supplement 1 source data/Figure 3-figure supplement1B/S4B-actin for pAkt blot.tif
- Figure 3-figure supplement 1 source data/Figure 3-figure supplement1B/S4B-actin for pS6 blot raw data.jpg
- Figure 3-figure supplement 1 source data/Figure 3-figure supplement1B/S4B-actin for pS6 blot.tif
- Figure 3-figure supplement 1 source data/Figure 3-figure supplement1B/S4B-pAkt raw data.jpg
- Figure 3-figure supplement 1 source data/Figure 3-figure supplement1B/S4B-pAkt.tif
- Figure 3-figure supplement 1 source data/Figure 3-figure supplement1B/S4B-pS6 raw data.jpg
- Figure 3-figure supplement 1 source data/Figure 3-figure supplement1B/S4B-pS6.tif
- Figure 3-figure supplement 1 source data/Figure 3-figure supplement1B/S4B-total Akt raw data.jpg
- Figure 3-figure supplement 1 source data/Figure 3-figure supplement1B/S4B-total Akt.tif
- Figure 3-figure supplement 1 source data/Figure 3-figure supplement1C/
- Figure 3-figure supplement 1 source data/Figure 3-figure supplement1C/S4C-actin for pAkt blot raw data.jpg
- Figure 3-figure supplement 1 source data/Figure 3-figure supplement1C/S4C-actin for pAkt blot.tif
- Figure 3-figure supplement 1 source data/Figure 3-figure supplement1C/S4C-actin for pInR blot raw data.jpg
- Figure 3-figure supplement 1 source data/Figure 3-figure supplement1C/S4C-actin for pInR blot.tif
- Figure 3-figure supplement 1 source data/Figure 3-figure supplement1C/S4C-pAkt raw data.jpg
- Figure 3-figure supplement 1 source data/Figure 3-figure supplement1C/S4C-pAkt.tif
- Figure 3-figure supplement 1 source data/Figure 3-figure supplement1C/S4C-pInR raw data.jpg
- Figure 3-figure supplement 1 source data/Figure 3-figure supplement1C/S4C-pInR.tif
