# Supplementary material for: Pooled genome-wide CRISPR activation screening for rapamycin resistance genes in Drosophila cells
Source: eLife. 2023 Apr 20;12:e85542. doi: 10.7554/eLife.85542 (PMC10118385; doi:10.7554/eLife.85542)
Supplement: Figure 4—source data 1. [file elife-85542-fig4-data1.zip]

Archive with 53 entries (48 files):
- Figure 4 source data/Figure 4A/
- Figure 4 source data/Figure 4A/Figure 4A-actin for pAkt blot raw data.jpg
- Figure 4 source data/Figure 4A/Figure 4A-actin for pAkt blot.tif
- Figure 4 source data/Figure 4A/Figure 4A-actin for pInR blot raw data.jpg
- Figure 4 source data/Figure 4A/Figure 4A-actin for pInR blot.tif
- Figure 4 source data/Figure 4A/Figure 4A-actin for pS6 blot raw data.jpg
- Figure 4 source data/Figure 4A/Figure 4A-actin for pS6 blot.tif
- Figure 4 source data/Figure 4A/Figure 4A-pAkt raw data.jpg
- Figure 4 source data/Figure 4A/Figure 4A-pAkt.tif
- Figure 4 source data/Figure 4A/Figure 4A-pInR raw data.jpg
- Figure 4 source data/Figure 4A/Figure 4A-pInR.tif
- Figure 4 source data/Figure 4A/Figure 4A-pS6 raw data.jpg
- Figure 4 source data/Figure 4A/Figure 4A-pS6.tif
- Figure 4 source data/Figure 4A/Figure 4A-total Akt raw data.jpg
- Figure 4 source data/Figure 4A/Figure 4A-total Akt.tif
- Figure 4 source data/Figure 4B/
- Figure 4 source data/Figure 4B/Figure 4B-actin for pAkt blot raw data.jpg
- Figure 4 source data/Figure 4B/Figure 4B-actin for pAkt blot.tif
- Figure 4 source data/Figure 4B/Figure 4B-actin for pInR blot raw data.jpg
- Figure 4 source data/Figure 4B/Figure 4B-actin for pInR blot.tif
- Figure 4 source data/Figure 4B/Figure 4B-actin for pS6 blot raw data.jpg
- Figure 4 source data/Figure 4B/Figure 4B-actin for pS6 blot.tif
- Figure 4 source data/Figure 4B/Figure 4B-pAkt raw data.jpg
- Figure 4 source data/Figure 4B/Figure 4B-pAkt.tif
- Figure 4 source data/Figure 4B/Figure 4B-pInR raw data.jpg
- Figure 4 source data/Figure 4B/Figure 4B-pInR.tif
- Figure 4 source data/Figure 4B/Figure 4B-pS6 raw data.jpg
- Figure 4 source data/Figure 4B/Figure 4B-pS6.tif
- Figure 4 source data/Figure 4B/Figure 4B-total Akt raw data.jpg
- Figure 4 source data/Figure 4B/Figure 4B-total Akt.tif
- Figure 4 source data/Figure 4C/
- Figure 4 source data/Figure 4C/Figure 4C- pAkt for dsFlo raw data.jpg
- Figure 4 source data/Figure 4C/Figure 4C- pAkt for dsFlo.tif
- Figure 4 source data/Figure 4C/Figure 4C-actin for dsChc raw data.jpg
- Figure 4 source data/Figure 4C/Figure 4C-actin for dsChc.tif
- Figure 4 source data/Figure 4C/Figure 4C-actin for dsFlo raw data.jpg
- Figure 4 source data/Figure 4C/Figure 4C-actin for dsFlo.tif
- Figure 4 source data/Figure 4C/Figure 4C-pAkt dsChc raw data.jpg
- Figure 4 source data/Figure 4C/Figure 4C-pAkt dsChc.tif
- Figure 4 source data/Figure 4C/Figure 4C-total Akt for dsChc raw data.jpg
- Figure 4 source data/Figure 4C/Figure 4C-total Akt for dsChc.tif
- Figure 4 source data/Figure 4C/Figure 4C-total Akt for dsFlo raw data.jpg
- Figure 4 source data/Figure 4C/Figure 4C-total Akt for dsFlo.tif
- Figure 4 source data/Figure 4D/
- Figure 4 source data/Figure 4D/Figure 4D-actin raw data.jpg
- Figure 4 source data/Figure 4D/Figure 4D-actin.tif
- Figure 4 source data/Figure 4D/Figure 4D-pInR raw data.jpg
- Figure 4 source data/Figure 4D/Figure 4D-pInR.tif
- Figure 4 source data/Figure 4E/
- Figure 4 source data/Figure 4E/Figure 4E-actin raw data.jpg
- Figure 4 source data/Figure 4E/Figure 4E-actin.tif
- Figure 4 source data/Figure 4E/Figure 4E-pInR raw data.jpg
- Figure 4 source data/Figure 4E/Figure 4E-pInR.tif
