# Supplementary material for: Pooled genome-wide CRISPR activation screening for rapamycin resistance genes in Drosophila cells
Source: eLife. 2023 Apr 20;12:e85542. doi: 10.7554/eLife.85542 (PMC10118385; doi:10.7554/eLife.85542)
Supplement: Figure 4—figure supplement 1—source data 1. [file elife-85542-fig4-figsupp1-data1.zip]

Archive with 16 entries (14 files):
- Figure 4-figure supplement 1 source data/Figure 4-figure supplement1C/
- Figure 4-figure supplement 1 source data/Figure 4-figure supplement1C/S5C-actin raw data.jpg
- Figure 4-figure supplement 1 source data/Figure 4-figure supplement1C/S5C-actin.tif
- Figure 4-figure supplement 1 source data/Figure 4-figure supplement1C/S5C-pAkt raw data.jpg
- Figure 4-figure supplement 1 source data/Figure 4-figure supplement1C/S5C-pAkt.tif
- Figure 4-figure supplement 1 source data/Figure 4-figure supplement1C/S5C-total Akt raw data.jpg
- Figure 4-figure supplement 1 source data/Figure 4-figure supplement1C/S5C-total Akt.tif
- Figure 4-figure supplement 1 source data/Figure 4-figure supplement1D/
- Figure 4-figure supplement 1 source data/Figure 4-figure supplement1D/S5D-actin for pAkt blot raw data.jpg
- Figure 4-figure supplement 1 source data/Figure 4-figure supplement1D/S5D-actin for pAkt blot.tif
- Figure 4-figure supplement 1 source data/Figure 4-figure supplement1D/S5D-actin for pInR blot raw data.jpg
- Figure 4-figure supplement 1 source data/Figure 4-figure supplement1D/S5D-actin for pInR blot.tif
- Figure 4-figure supplement 1 source data/Figure 4-figure supplement1D/S5D-pAkt raw data.jpg
- Figure 4-figure supplement 1 source data/Figure 4-figure supplement1D/S5D-pAkt.tif
- Figure 4-figure supplement 1 source data/Figure 4-figure supplement1D/S5D-pInR raw data.jpg
- Figure 4-figure supplement 1 source data/Figure 4-figure supplement1D/S5D-pInR.tif
