# Supplementary material for: Pooled genome-wide CRISPR activation screening for rapamycin resistance genes in Drosophila cells
Source: eLife. 2023 Apr 20;12:e85542. doi: 10.7554/eLife.85542 (PMC10118385; doi:10.7554/eLife.85542)
Supplement: Source data 1. [file elife-85542-data1.zip]

Archive with 156 entries (140 files):
- blot data/Figure 3A/
- blot data/Figure 3A/Figure 3A-actin raw data.jpg
- blot data/Figure 3A/Figure 3A-actin.tif
- blot data/Figure 3A/Figure 3A-pS6 raw data.jpg
- blot data/Figure 3A/Figure 3A-pS6.tif
- blot data/Figure 3B/
- blot data/Figure 3B/Figure 3B-actin raw data.jpg
- blot data/Figure 3B/Figure 3B-actin.tif
- blot data/Figure 3B/Figure 3B-pS6 raw data.jpg
- blot data/Figure 3B/Figure 3B-pS6.tif
- blot data/Figure 3C/
- blot data/Figure 3C/Figure 3C-actin for pAkt blot raw data.jpg
- blot data/Figure 3C/Figure 3C-actin for pAkt blot.tif
- blot data/Figure 3C/Figure 3C-actin for pS6 blot raw data.jpg
- blot data/Figure 3C/Figure 3C-actin for pS6 blot.tif
- blot data/Figure 3C/Figure 3C-pAkt raw data.jpg
- blot data/Figure 3C/Figure 3C-pAkt.tif
- blot data/Figure 3C/Figure 3C-pS6 raw data.jpg
- blot data/Figure 3C/Figure 3C-pS6.tif
- blot data/Figure 3C/Figure 3C-total Akt raw data.tif
- blot data/Figure 3C/Figure 3C-total Akt.tif
- blot data/Figure 3D/
- blot data/Figure 3D/Figure 3D-actin for pAkt blot raw data.jpg
- blot data/Figure 3D/Figure 3D-actin for pAkt blot.tif
- blot data/Figure 3D/Figure 3D-actin for pS6 blot raw data.jpg
- blot data/Figure 3D/Figure 3D-actin for pS6 blot.tif
- blot data/Figure 3D/Figure 3D-pAkt raw data.jpg
- blot data/Figure 3D/Figure 3D-pAkt.tif
- blot data/Figure 3D/Figure 3D-pS6 raw data.jpg
- blot data/Figure 3D/Figure 3D-pS6.tif
- blot data/Figure 3D/Figure 3D-total Akt raw data.jpg
- blot data/Figure 3D/Figure 3D-total Akt.tif
- blot data/Figure 3E/
- blot data/Figure 3E/Figure 3E-actin for pAkt blot raw data.jpg
- blot data/Figure 3E/Figure 3E-actin for pAkt blot.tif
- blot data/Figure 3E/Figure 3E-actin for pInR blot raw data.jpg
- blot data/Figure 3E/Figure 3E-actin for pInR blot.tif
- blot data/Figure 3E/Figure 3E-actin for pS6 blot raw data.jpg
- blot data/Figure 3E/Figure 3E-actin for pS6 blot.tif
- blot data/Figure 3E/Figure 3E-pAkt raw data.jpg
- blot data/Figure 3E/Figure 3E-pAkt.tif
- blot data/Figure 3E/Figure 3E-pInR raw data.jpg
- blot data/Figure 3E/Figure 3E-pInR.tif
- blot data/Figure 3E/Figure 3E-pS6 raw data.jpg
- blot data/Figure 3E/Figure 3E-pS6.tif
- blot data/Figure 3E/Figure 3E-total Akt raw data.jpg
- blot data/Figure 3E/Figure 3E-total Akt.tif
- blot data/Figure 3F/
- blot data/Figure 3F/Figure 3F-actin for pAkt blot raw data.jpg
- blot data/Figure 3F/Figure 3F-actin for pAkt blot.tif
- blot data/Figure 3F/Figure 3F-actin for pInR blot raw data.jpg
- blot data/Figure 3F/Figure 3F-actin for pInR blot.tif
- blot data/Figure 3F/Figure 3F-actin for pS6 blot raw data.jpg
- blot data/Figure 3F/Figure 3F-actin for pS6 blot.tif
- blot data/Figure 3F/Figure 3F-pAkt raw data.jpg
- blot data/Figure 3F/Figure 3F-pAkt.tif
- blot data/Figure 3F/Figure 3F-pInR raw data.jpg
- blot data/Figure 3F/Figure 3F-pInR.tif
- blot data/Figure 3F/Figure 3F-pS6 raw data.jpg
- blot data/Figure 3F/Figure 3F-pS6.tif
- blot data/Figure 3F/Figure 3F-total Akt raw data.jpg
- blot data/Figure 3F/Figure 3F-total Akt.tif
- blot data/Figure 3-figure supplement1A/
- blot data/Figure 3-figure supplement1A/S4A-pAkt raw data.jpg
- blot data/Figure 3-figure supplement1A/S4A-pAkt.tif
- blot data/Figure 3-figure supplement1A/S4A-total Akt raw data.jpg
- blot data/Figure 3-figure supplement1A/S4A-total Akt.tif
- blot data/Figure 3-figure supplement1B/
- blot data/Figure 3-figure supplement1B/S4B-actin for pAkt blot raw data.jpg
- blot data/Figure 3-figure supplement1B/S4B-actin for pAkt blot.tif
- blot data/Figure 3-figure supplement1B/S4B-actin for pS6 blot raw data.jpg
- blot data/Figure 3-figure supplement1B/S4B-actin for pS6 blot.tif
- blot data/Figure 3-figure supplement1B/S4B-pAkt raw data.jpg
- blot data/Figure 3-figure supplement1B/S4B-pAkt.tif
- blot data/Figure 3-figure supplement1B/S4B-pS6 raw data.jpg
- blot data/Figure 3-figure supplement1B/S4B-pS6.tif
- blot data/Figure 3-figure supplement1B/S4B-total Akt raw data.jpg
- blot data/Figure 3-figure supplement1B/S4B-total Akt.tif
- blot data/Figure 3-figure supplement1C/
- blot data/Figure 3-figure supplement1C/S4C-actin for pAkt blot raw data.jpg
- blot data/Figure 3-figure supplement1C/S4C-actin for pAkt blot.tif
- blot data/Figure 3-figure supplement1C/S4C-actin for pInR blot raw data.jpg
- blot data/Figure 3-figure supplement1C/S4C-actin for pInR blot.tif
- blot data/Figure 3-figure supplement1C/S4C-pAkt raw data.jpg
- blot data/Figure 3-figure supplement1C/S4C-pAkt.tif
- blot data/Figure 3-figure supplement1C/S4C-pInR raw data.jpg
- blot data/Figure 3-figure supplement1C/S4C-pInR.tif
- blot data/Figure 4A/
- blot data/Figure 4A/Figure 4A-actin for pAkt blot raw data.jpg
- blot data/Figure 4A/Figure 4A-actin for pAkt blot.tif
- blot data/Figure 4A/Figure 4A-actin for pInR blot raw data.jpg
- blot data/Figure 4A/Figure 4A-actin for pInR blot.tif
- blot data/Figure 4A/Figure 4A-actin for pS6 blot raw data.jpg
- blot data/Figure 4A/Figure 4A-actin for pS6 blot.tif
- blot data/Figure 4A/Figure 4A-pAkt raw data.jpg
- blot data/Figure 4A/Figure 4A-pAkt.tif
- blot data/Figure 4A/Figure 4A-pInR raw data.jpg
- blot data/Figure 4A/Figure 4A-pInR.tif
- blot data/Figure 4A/Figure 4A-pS6 raw data.jpg
- blot data/Figure 4A/Figure 4A-pS6.tif
- blot data/Figure 4A/Figure 4A-total Akt raw data.jpg
- blot data/Figure 4A/Figure 4A-total Akt.tif
- blot data/Figure 4B/
- blot data/Figure 4B/Figure 4B-actin for pAkt blot raw data.jpg
- blot data/Figure 4B/Figure 4B-actin for pAkt blot.tif
- blot data/Figure 4B/Figure 4B-actin for pInR blot raw data.jpg
- blot data/Figure 4B/Figure 4B-actin for pInR blot.tif
- blot data/Figure 4B/Figure 4B-actin for pS6 blot raw data.jpg
- blot data/Figure 4B/Figure 4B-actin for pS6 blot.tif
- blot data/Figure 4B/Figure 4B-pAkt raw data.jpg
- blot data/Figure 4B/Figure 4B-pAkt.tif
- blot data/Figure 4B/Figure 4B-pInR raw data.jpg
- blot data/Figure 4B/Figure 4B-pInR.tif
- blot data/Figure 4B/Figure 4B-pS6 raw data.jpg
- blot data/Figure 4B/Figure 4B-pS6.tif
- blot data/Figure 4B/Figure 4B-total Akt raw data.jpg
- blot data/Figure 4B/Figure 4B-total Akt.tif
- blot data/Figure 4C/
- blot data/Figure 4C/Figure 4C- pAkt for dsFlo raw data.jpg
- blot data/Figure 4C/Figure 4C- pAkt for dsFlo.tif
- blot data/Figure 4C/Figure 4C-actin for dsChc raw data.jpg
- blot data/Figure 4C/Figure 4C-actin for dsChc.tif
- blot data/Figure 4C/Figure 4C-actin for dsFlo raw data.jpg
- blot data/Figure 4C/Figure 4C-actin for dsFlo.tif
- blot data/Figure 4C/Figure 4C-pAkt dsChc raw data.jpg
- blot data/Figure 4C/Figure 4C-pAkt dsChc.tif
- blot data/Figure 4C/Figure 4C-total Akt for dsChc raw data.jpg
- blot data/Figure 4C/Figure 4C-total Akt for dsChc.tif
- blot data/Figure 4C/Figure 4C-total Akt for dsFlo raw data.jpg
- blot data/Figure 4C/Figure 4C-total Akt for dsFlo.tif
- blot data/Figure 4D/
- blot data/Figure 4D/Figure 4D-actin raw data.jpg
- blot data/Figure 4D/Figure 4D-actin.tif
- blot data/Figure 4D/Figure 4D-pInR raw data.jpg
- blot data/Figure 4D/Figure 4D-pInR.tif
- blot data/Figure 4E/
- blot data/Figure 4E/Figure 4E-actin raw data.jpg
- blot data/Figure 4E/Figure 4E-actin.tif
- blot data/Figure 4E/Figure 4E-pInR raw data.jpg
- blot data/Figure 4E/Figure 4E-pInR.tif
- blot data/Figure 4-figure supplement1C/
- blot data/Figure 4-figure supplement1C/S5C-actin raw data.jpg
- blot data/Figure 4-figure supplement1C/S5C-actin.tif
- blot data/Figure 4-figure supplement1C/S5C-pAkt raw data.jpg
- blot data/Figure 4-figure supplement1C/S5C-pAkt.tif
- blot data/Figure 4-figure supplement1C/S5C-total Akt raw data.jpg
- blot data/Figure 4-figure supplement1C/S5C-total Akt.tif
- blot data/Figure 4-figure supplement1D/
- blot data/Figure 4-figure supplement1D/S5D-actin for pAkt blot raw data.jpg
- blot data/Figure 4-figure supplement1D/S5D-actin for pAkt blot.tif
- blot data/Figure 4-figure supplement1D/S5D-actin for pInR blot raw data.jpg
- blot data/Figure 4-figure supplement1D/S5D-actin for pInR blot.tif
- blot data/Figure 4-figure supplement1D/S5D-pAkt raw data.jpg
- blot data/Figure 4-figure supplement1D/S5D-pAkt.tif
- blot data/Figure 4-figure supplement1D/S5D-pInR raw data.jpg
- blot data/Figure 4-figure supplement1D/S5D-pInR.tif
